# Supplementary material for: Multistate Outbreak of Infection with SARS-CoV-2 Omicron Variant after Event in Chicago, Illinois, USA, 2021
Source: Emerg Infect Dis. 2022 Jun;28(6):1281–3. doi: 10.3201/eid2806.220411 (PMC9155870; doi:10.3201/eid2806.220411)
Supplement: Appendix — GISAID accession numbers for all sequences included as part of investigation of multistate outbreak of infection with SARS-CoV-2 Omicron variant after event in Chicago, Illinois, USA, November–December 2021. [file 22-0411-Techapp-s1.xlsx]

## Sheet: Sheet1
Article DOI: https://doi.org/10.3201/eid2806.220411
Multistate Outbreak of Infection with SARS-CoV-2 Omicron Variant after Event in Chicago, Illinois, USA, 2021
Appendix. GISAID accession numbers for sequences included in investigation of multistate SARS-CoV-2 Omicron outbreak after event in Chicago, Illinois, USA, 2021
sequence_name	sequence_type	gisaid_id	collection_date	location	originating_lab	submitting_lab	authors
hCoV-19/USA/LA-TUSOM_1201-S10/2021	outbreak	EPI_ISL_7235629	2021-12-01	Louisiana	Tulane University School of Medicine	Tulane University School of Medicine	Di Tian
hCoV-19/USA/IL-RIPHL_10806_G/2021	outbreak	EPI_ISL_7366154	2021-12-01	Illinois	Rush University Medical Center	RIPHL at Rush University Medical Center	Stefan Green, Kevin Kunstman, Marieta Hyde, Laura Furtado, Felix Araujo Perez, Edith Perez, Sofiya Bobrovska, Alyse Kittner, Cecilia Chau, Hannah Barbian, Mary Hayden, Joyce Houlihan, Diane Springer
hCoV-19/USA/MI-CDC-FG-182479/2021	outbreak	EPI_ISL_7497711	2021-12-01	Michigan	Fulgent Genetics	Centers for Disease Control and Prevention Division of Viral Diseases, Pathogen Discovery	Dakota Howard,Dhwani Batra,Peter Cook,Jason Caravas,Benjamin Rambo-Martin,Scott Sammons,Yvette Unoarumhi,Matthew Schmerer,Kristine Lacek,Tymeckia Kendall,Victoria Caban Figueroa,Shatavia Morrison,Christopher Gulvick,Erisa Sula,Harry Gao,Mickey Li,John Gao,Joseph Fierro,Benafsh Sapra,Becky Tsai,Yan Meng,Doreen Ng,James Xie,Clinton Paden,Duncan MacCannell
hCoV-19/USA/IL-C21WGS4002/2021	outbreak	EPI_ISL_7660215	2021-12-06	Illinois	Illinois Department of Public Health	Illinois Department of Public Health - Chicago Lab	Vineet K. Dhiman, Ira Heimler, Joel Price
hCoV-19/USA/MO-MSPHL-005706/2021	outbreak	EPI_ISL_8031842	2021-12-02	Missouri	Missouri State Public Health Laboratory	Missouri State Public Health Laboratory	Matthew Sinn, Joshua Barry, Ashley New
hCoV-19/USA/CO-CDPHE-2102424457/2021	outbreak	EPI_ISL_8161558	2021-12-02	Colorado	Colorado Department of Public Health and Environment	Colorado Department of Public Health and Environment	Laura Bankers, Molly C. Hetherington-Rauth, Diana Ir, Alexandria Rossheim, Michael Martin, Mandy Waters, Arianna Smith, Shannon R. Matzinger, Emily A. Travanty
private_sequence	outbreak	NA	NA	NA	NA	NA	NA
hCoV-19/USA/AZ-ASU26315/2021	contexual	EPI_ISL_7503377	2021-12-05	Arizona	Arizona State University	Arizona State University	Steven C. Holland, Matthew F. Smith, Regan A. Sullins, LaRinda A. Holland, Nathaniel Johnson, Joshua LaBaer, Vel Murugan, Efrem S. Lim
hCoV-19/USA/MN-MDH-18635/2021	contexual	EPI_ISL_7698344	2021-12-06	Minnesota	Vault Health	Minnesota Department of Health, Public Health Laboratory	Jacob Garfin, Matt Plumb, Kelly Pung, Elizabeth Horn, Sarah Namugenyi, Alyssa Mondelli, and Xiong Wang
hCoV-19/USA/IA-SHL-1967614/2021	contexual	EPI_ISL_7755014	2021-12-09	Iowa	State Hygienic Laboratory at the University of Iowa	State Hygienic Laboratory at the University of Iowa	Valerie Reeb, Erik Twait, Anna Yakos, Mariah Knutson, Kris Eveland, Kristen Zanon, Jeff Benfer, Davis Rieckenberg, Cindy Toll, Wes Hottel, Alankar Kampoowale, Krishnaveni Sompallae, Mohammed Allam
hCoV-19/USA/CA-CDC-FG-189559/2021	contexual	EPI_ISL_7801034	2021-12-08	California	Fulgent Genetics	Centers for Disease Control and Prevention Division of Viral Diseases, Pathogen Discovery	Dakota Howard,Dhwani Batra,Peter Cook,Jason Caravas,Benjamin Rambo-Martin,Scott Sammons,Yvette Unoarumhi,Matthew Schmerer,Kristine Lacek,Tymeckia Kendall,Victoria Caban Figueroa,Shatavia Morrison,Christopher Gulvick,Erisa Sula,Harry Gao,Mickey Li,John Gao,Joseph Fierro,Benafsh Sapra,Becky Tsai,Yan Meng,Doreen Ng,James Xie,Clinton Paden,Duncan MacCannell
hCoV-19/USA/AL-CDC-ASC210661132/2021	contexual	EPI_ISL_7801249	2021-12-05	Alabama	Aegis Sciences Corporation	Centers for Disease Control and Prevention Division of Viral Diseases, Pathogen Discovery	Dakota Howard,Dhwani Batra,Peter Cook,Jason Caravas,Benjamin Rambo-Martin,Scott Sammons,Yvette Unoarumhi,Matthew Schmerer,Kristine Lacek,Tymeckia Kendall,Victoria Caban Figueroa,Shatavia Morrison,Christopher Gulvick,Erisa Sula,Cyndi Clark,Patrick Campbell,Rob Case,Vikramsinha Ghorpade,Holly Houdeshell,Ola Kvalvaag,Dillon Nall,Ethan Sanders,Alec Vest,Shaun Westlund,Matthew Hardison,Clinton Paden,D…
hCoV-19/USA/WA-CDC-UW21121150978/2021	contexual	EPI_ISL_7830899	2021-12-11	Washington	UW Virology Lab	UW Virology Lab	Pavitra Roychoudhury, Shah Mohamed Bakhash, Seffir T. Wendm, Isabel Arnould, Pooneh Hajian, Hong Xie, Sean Ellis, Nathan Breit, Robert J. Livingston, Meei-Li Huang, Keith R Jerome, Patrick Mathias, Alexander Greninger
hCoV-19/USA/MA-CDCBI-CRSP_ZO3YS6C32GOFU427/2021	contexual	EPI_ISL_7831837	2021-12-10	Massachusetts	Broad Institute Clinical Research Sequencing Platform	Infectious Disease Program, Broad Institute of Harvard and MIT	Siddle,K.J., Adams,G., Pearlman,L., Gladden-Young,A., Vicente,G., Blumenstiel,B., DeFelice,M., Lee,M., McGovern,S., Lagerborg,K., Rudy,M., DeRuff,K., Carter,A., Normandin,E., Bauer,M., Reilly,S., Tomkins-Tinch,C., Loreth,C., Chaluvadi,S., Meldrim,J., Granger,B., Lemieux,J.E., Birren,B.W., Sabeti,P.C., Larkin,K., Dodge,S., Lennon,N., Madoff,L., Brown,C., Gallagher,G., Smole,S., Park,D.J., Gabriel,…
hCoV-19/USA/MA-CDCBI-CRSP_AABZTYAC76FKPZQO/2021	contexual	EPI_ISL_7833515	2021-12-08	Massachusetts	Broad Institute Clinical Research Sequencing Platform	Infectious Disease Program, Broad Institute of Harvard and MIT	Siddle,K.J., Adams,G., Pearlman,L., Gladden-Young,A., Vicente,G., Blumenstiel,B., DeFelice,M., Lee,M., McGovern,S., Lagerborg,K., Rudy,M., DeRuff,K., Carter,A., Normandin,E., Bauer,M., Reilly,S., Tomkins-Tinch,C., Loreth,C., Chaluvadi,S., Meldrim,J., Granger,B., Lemieux,J.E., Birren,B.W., Sabeti,P.C., Larkin,K., Dodge,S., Lennon,N., Madoff,L., Brown,C., Gallagher,G., Smole,S., Park,D.J., Gabriel,…
hCoV-19/USA/NY-PRL-2021_1208_03H02/2021	contexual	EPI_ISL_7851783	2021-12-03	New York	Pandemic Response Lab - NYC	Pandemic Response Lab, R&D	Henry Lee, Michael Hammerling, Melissa Hopkins, Cybill del Castillo, Shinyoung Clair Kang, William Ward, Pradeep Bugga, Sol Rey, Dylan Law, Alex Carpio, Isabel Fernandez Escapa, Haiping Hao, Jon Laurent
hCoV-19/USA/NY-PRL-2021_1208_04E06/2021	contexual	EPI_ISL_7851902	2021-12-02	New York	Pandemic Response Lab - NYC	Pandemic Response Lab, R&D	Henry Lee, Michael Hammerling, Melissa Hopkins, Cybill del Castillo, Shinyoung Clair Kang, William Ward, Pradeep Bugga, Sol Rey, Dylan Law, Alex Carpio, Isabel Fernandez Escapa, Haiping Hao, Jon Laurent
hCoV-19/USA/CO-CDPHE-2102367461/2021	contexual	EPI_ISL_7888190	2021-11-30	Colorado	Colorado Department of Public Health and Environment	Colorado Department of Public Health and Environment	Laura Bankers, Molly C. Hetherington-Rauth, Diana Ir, Alexandria Rossheim, Michael Martin, Mandy Waters, Arianna Smith, Shannon R. Matzinger, Sarah Elizabeth Totten, Emily A. Travanty
hCoV-19/USA/NY-NYULH4085/2021	contexual	EPI_ISL_7889738	2021-12-08	New York	NYU Langone Health	Departments of Pathology and Medicine, New York University School of Medicine	Adriana Heguy, Dacia Dimartino, Emily Guzman, Christian Marier, Peter Meyn, Sitharam Ramaswami, Gael Westby, Paul Zappile, Yutong Zhang, Guiqing Wang
hCoV-19/USA/TX-HMH-MCoV-68947/2021	contexual	EPI_ISL_7978505	2021-12-11	Texas	Houston Methodist Hospital	Houston Methodist Hospital	Randall J. Olsen, Paul A. Christensen, S. Wesley Long, Richard Snehall, Robert Olson, Marcus Nguyen, James J. Davis, Matthew Ojeda Saavedra, Kristina Reppond, Madison N. Shyer, Jessica Cambric, Ryan Gadd, Akanksha Batajoo, Rashi Thakur, Sindy Pena, Regan Mangham, Ilya J. Finkelstein, Jimmy Gollihar, and James M. Musser
hCoV-19/USA/TX-HMH-MCoV-68957/2021	contexual	EPI_ISL_7978569	2021-12-10	Texas	Houston Methodist Hospital	Houston Methodist Hospital	Randall J. Olsen, Paul A. Christensen, S. Wesley Long, Richard Snehall, Robert Olson, Marcus Nguyen, James J. Davis, Matthew Ojeda Saavedra, Kristina Reppond, Madison N. Shyer, Jessica Cambric, Ryan Gadd, Akanksha Batajoo, Rashi Thakur, Sindy Pena, Regan Mangham, Ilya J. Finkelstein, Jimmy Gollihar, and James M. Musser
hCoV-19/USA/MA-CDCBI-CRSP_6V55AZQCB7PYB5T5/2021	contexual	EPI_ISL_7981399	2021-12-07	Massachusetts	Broad Institute Clinical Research Sequencing Platform	Infectious Disease Program, Broad Institute of Harvard and MIT	Siddle,K.J., Adams,G., Pearlman,L., Gladden-Young,A., Vicente,G., Blumenstiel,B., DeFelice,M., Lee,M., McGovern,S., Lagerborg,K., Rudy,M., DeRuff,K., Carter,A., Normandin,E., Bauer,M., Reilly,S., Tomkins-Tinch,C., Loreth,C., Chaluvadi,S., Meldrim,J., Granger,B., Lemieux,J.E., Birren,B.W., Sabeti,P.C., Larkin,K., Dodge,S., Lennon,N., Madoff,L., Brown,C., Gallagher,G., Smole,S., Park,D.J., Gabriel,…
hCoV-19/USA/WA-PHL-008017/2021	contexual	EPI_ISL_7985885	2021-12-10	Washington	Washington State Department of Health Public Health Laboratories	Washington State Department of Health Public Health Laboratories	Drew MacKellar, Philip Dykema, Denny Russell, Lisa Jones, Holly Halstead, Kathryn Sickles, Kristin Roche, Ardizon Valdez, Claire Howell, Alex Lathum, JohnAric Peterson, Avi Singh, Rebecca Cao
hCoV-19/USA/WA-PHL-008034/2021	contexual	EPI_ISL_7985902	2021-12-10	Washington	Washington State Department of Health Public Health Laboratories	Washington State Department of Health Public Health Laboratories	Drew MacKellar, Philip Dykema, Denny Russell, Lisa Jones, Holly Halstead, Kathryn Sickles, Kristin Roche, Ardizon Valdez, Claire Howell, Alex Lathum, JohnAric Peterson, Avi Singh, Rebecca Cao
hCoV-19/USA/HI-H216499/2021	contexual	EPI_ISL_7986124	2021-12-08	Hawaii	State Laboratories Division, Hawaii State Department of Health	State Laboratories Division, Hawaii State Department of Health	Pamela O'Brien, Drew Kuwazaki, Ayana Garnet, Daniel Strange, Razvan Sultana, Edward Desmond
hCoV-19/USA/NY-CDC-FG-194276/2021	contexual	EPI_ISL_8017485	2021-12-10	New York	Fulgent Genetics	Centers for Disease Control and Prevention Division of Viral Diseases, Pathogen Discovery	Dakota Howard,Dhwani Batra,Peter Cook,Jason Caravas,Benjamin Rambo-Martin,Scott Sammons,Yvette Unoarumhi,Matthew Schmerer,Kristine Lacek,Tymeckia Kendall,Victoria Caban Figueroa,Shatavia Morrison,Christopher Gulvick,Erisa Sula,Harry Gao,Mickey Li,John Gao,Joseph Fierro,Benafsh Sapra,Becky Tsai,Yan Meng,Doreen Ng,James Xie,Clinton Paden,Duncan MacCannell
hCoV-19/USA/CA-CDC-FG-192317/2021	contexual	EPI_ISL_8017503	2021-12-11	California	Fulgent Genetics	Centers for Disease Control and Prevention Division of Viral Diseases, Pathogen Discovery	Dakota Howard,Dhwani Batra,Peter Cook,Jason Caravas,Benjamin Rambo-Martin,Scott Sammons,Yvette Unoarumhi,Matthew Schmerer,Kristine Lacek,Tymeckia Kendall,Victoria Caban Figueroa,Shatavia Morrison,Christopher Gulvick,Erisa Sula,Harry Gao,Mickey Li,John Gao,Joseph Fierro,Benafsh Sapra,Becky Tsai,Yan Meng,Doreen Ng,James Xie,Clinton Paden,Duncan MacCannell
hCoV-19/USA/PA-CDC-LC0426878/2021	contexual	EPI_ISL_8028407	2021-12-09	Pennsylvania	Laboratory Corporation of America	Centers for Disease Control and Prevention Division of Viral Diseases, Pathogen Discovery	Dakota Howard,Dhwani Batra,Peter Cook,Jason Caravas,Benjamin Rambo-Martin,Scott Sammons,Yvette Unoarumhi,Matthew Schmerer,Kristine Lacek,Tymeckia Kendall,Victoria Caban Figueroa,Shatavia Morrison,Christopher Gulvick,Minoo Agarwal,Eyad Almasri,Debbie Boles,Ayla Burns,Nuthawin Charoensri,Oren Cohen,Susan Countryman,Mary Cristobal,Bobbi Croy,Suzanne Dale,Hrushikesh Deshmukh,Amanda Douglas,Vincent Dr…
hCoV-19/USA/CT-CDC-LC0422002/2021	contexual	EPI_ISL_8028940	2021-12-09	Connecticut	Laboratory Corporation of America	Centers for Disease Control and Prevention Division of Viral Diseases, Pathogen Discovery	Dakota Howard,Dhwani Batra,Peter Cook,Jason Caravas,Benjamin Rambo-Martin,Scott Sammons,Yvette Unoarumhi,Matthew Schmerer,Kristine Lacek,Tymeckia Kendall,Victoria Caban Figueroa,Shatavia Morrison,Christopher Gulvick,Minoo Agarwal,Eyad Almasri,Debbie Boles,Ayla Burns,Nuthawin Charoensri,Oren Cohen,Susan Countryman,Mary Cristobal,Bobbi Croy,Suzanne Dale,Hrushikesh Deshmukh,Amanda Douglas,Vincent Dr…
hCoV-19/USA/NY-CDC-FG-195527/2021	contexual	EPI_ISL_8060450	2021-12-09	New York	Fulgent Genetics	Centers for Disease Control and Prevention Division of Viral Diseases, Pathogen Discovery	Dakota Howard,Dhwani Batra,Peter Cook,Jason Caravas,Benjamin Rambo-Martin,Scott Sammons,Yvette Unoarumhi,Matthew Schmerer,Kristine Lacek,Tymeckia Kendall,Victoria Caban Figueroa,Shatavia Morrison,Christopher Gulvick,Erisa Sula,Harry Gao,Mickey Li,John Gao,Joseph Fierro,Benafsh Sapra,Becky Tsai,Yan Meng,Doreen Ng,James Xie,Clinton Paden,Duncan MacCannell
hCoV-19/USA/NY-CDC-FG-196171/2021	contexual	EPI_ISL_8060492	2021-12-09	New York	Fulgent Genetics	Centers for Disease Control and Prevention Division of Viral Diseases, Pathogen Discovery	Dakota Howard,Dhwani Batra,Peter Cook,Jason Caravas,Benjamin Rambo-Martin,Scott Sammons,Yvette Unoarumhi,Matthew Schmerer,Kristine Lacek,Tymeckia Kendall,Victoria Caban Figueroa,Shatavia Morrison,Christopher Gulvick,Erisa Sula,Harry Gao,Mickey Li,John Gao,Joseph Fierro,Benafsh Sapra,Becky Tsai,Yan Meng,Doreen Ng,James Xie,Clinton Paden,Duncan MacCannell
hCoV-19/USA/AZ-CDC-LC0427997/2021	contexual	EPI_ISL_8062462	2021-12-05	Arizona	Laboratory Corporation of America	Centers for Disease Control and Prevention Division of Viral Diseases, Pathogen Discovery	Dakota Howard,Dhwani Batra,Peter Cook,Jason Caravas,Benjamin Rambo-Martin,Scott Sammons,Yvette Unoarumhi,Matthew Schmerer,Kristine Lacek,Tymeckia Kendall,Victoria Caban Figueroa,Shatavia Morrison,Christopher Gulvick,Minoo Agarwal,Eyad Almasri,Debbie Boles,Ayla Burns,Nuthawin Charoensri,Oren Cohen,Susan Countryman,Mary Cristobal,Bobbi Croy,Suzanne Dale,Hrushikesh Deshmukh,Amanda Douglas,Vincent Dr…
hCoV-19/USA/NY-CDC-LC0428381/2021	contexual	EPI_ISL_8062946	2021-12-08	New York	Laboratory Corporation of America	Centers for Disease Control and Prevention Division of Viral Diseases, Pathogen Discovery	Dakota Howard,Dhwani Batra,Peter Cook,Jason Caravas,Benjamin Rambo-Martin,Scott Sammons,Yvette Unoarumhi,Matthew Schmerer,Kristine Lacek,Tymeckia Kendall,Victoria Caban Figueroa,Shatavia Morrison,Christopher Gulvick,Minoo Agarwal,Eyad Almasri,Debbie Boles,Ayla Burns,Nuthawin Charoensri,Oren Cohen,Susan Countryman,Mary Cristobal,Bobbi Croy,Suzanne Dale,Hrushikesh Deshmukh,Amanda Douglas,Vincent Dr…
hCoV-19/USA/TX-CDC-ASC210534047/2021	contexual	EPI_ISL_8077067	2021-12-11	Texas	Aegis Sciences Corporation	Centers for Disease Control and Prevention Division of Viral Diseases, Pathogen Discovery	Dakota Howard,Dhwani Batra,Peter Cook,Jason Caravas,Benjamin Rambo-Martin,Scott Sammons,Yvette Unoarumhi,Matthew Schmerer,Kristine Lacek,Tymeckia Kendall,Victoria Caban Figueroa,Shatavia Morrison,Christopher Gulvick,Erisa Sula,Cyndi Clark,Patrick Campbell,Rob Case,Vikramsinha Ghorpade,Holly Houdeshell,Ola Kvalvaag,Dillon Nall,Ethan Sanders,Alec Vest,Shaun Westlund,Matthew Hardison,Clinton Paden,D…
hCoV-19/USA/NY-CDC-FG-196056/2021	contexual	EPI_ISL_8079482	2021-12-08	New York	Fulgent Genetics	Centers for Disease Control and Prevention Division of Viral Diseases, Pathogen Discovery	Dakota Howard,Dhwani Batra,Peter Cook,Jason Caravas,Benjamin Rambo-Martin,Scott Sammons,Yvette Unoarumhi,Matthew Schmerer,Kristine Lacek,Tymeckia Kendall,Victoria Caban Figueroa,Shatavia Morrison,Christopher Gulvick,Erisa Sula,Harry Gao,Mickey Li,John Gao,Joseph Fierro,Benafsh Sapra,Becky Tsai,Yan Meng,Doreen Ng,James Xie,Clinton Paden,Duncan MacCannell
hCoV-19/USA/NY-CDC-FG-195793/2021	contexual	EPI_ISL_8079506	2021-12-09	New York	Fulgent Genetics	Centers for Disease Control and Prevention Division of Viral Diseases, Pathogen Discovery	Dakota Howard,Dhwani Batra,Peter Cook,Jason Caravas,Benjamin Rambo-Martin,Scott Sammons,Yvette Unoarumhi,Matthew Schmerer,Kristine Lacek,Tymeckia Kendall,Victoria Caban Figueroa,Shatavia Morrison,Christopher Gulvick,Erisa Sula,Harry Gao,Mickey Li,John Gao,Joseph Fierro,Benafsh Sapra,Becky Tsai,Yan Meng,Doreen Ng,James Xie,Clinton Paden,Duncan MacCannell
hCoV-19/USA/NY-PRL-2021_1215_06J10/2021	contexual	EPI_ISL_8094650	2021-12-11	New York	Pandemic Response Lab - NYC	Pandemic Response Lab, R&D	Henry Lee, Michael Hammerling, Melissa Hopkins, Cybill del Castillo, Shinyoung Clair Kang, William Ward, Pradeep Bugga, Sol Rey, Dylan Law, Alex Carpio, Isabel Fernandez Escapa, Haiping Hao, Jon Laurent
hCoV-19/USA/FL-BPHL-18046/2021	contexual	EPI_ISL_8126915	2021-12-08	Florida	Florida Bureau of Public Health Laboratories	Florida Bureau of Public Health Laboratories	Sarah Schmedes, Namratha Tarigopula, Tiffany Splatt, Jason Blanton
hCoV-19/USA/OH-CDC-MMB12100437/2021	contexual	EPI_ISL_8130055	2021-12-10	Ohio	Mako Medical	Centers for Disease Control and Prevention Division of Viral Diseases, Pathogen Discovery	Dakota Howard,Dhwani Batra,Peter Cook,Jason Caravas,Benjamin Rambo-Martin,Scott Sammons,Yvette Unoarumhi,Matthew Schmerer,Kristine Lacek,Tymeckia Kendall,Victoria Caban Figueroa,Shatavia Morrison,Christopher Gulvick,Erisa Sula,Matthew Tugwell,Lauren Moon,Clinton Paden,Duncan MacCannell
hCoV-19/USA/WA-CDC-UW21120925498/2021	contexual	EPI_ISL_8131939	2021-12-09	Washington	UW Virology Lab	UW Virology Lab	Pavitra Roychoudhury, Shah Mohamed Bakhash, Seffir T. Wendm, Isabel Arnould, Pooneh Hajian, Hong Xie, Sean Ellis, Nathan Breit, Robert J. Livingston, Meei-Li Huang, Keith R Jerome, Patrick Mathias, Alexander Greninger
hCoV-19/USA/VA_FBCH_1335/2021	contexual	EPI_ISL_8146826	2021-12-08	Virginia	Fort Belvoir Community Hospital	Naval Medical Research Center Biological Defense Research Directorate	Logan J. Voegtly, Robin Miller, Andrea E. Luquette, Haven L. Miner, Emily Hackett, Raven Stone, Tasheka Pearcey, Britta Babel, Francisco Malagon, Regina Z. Cer, Kimberly A. Bishop-Lilly
hCoV-19/USA/NY-Wadsworth-21105231-01/2021	contexual	EPI_ISL_8147661	2021-12-06	New York	EastGene Laboratories	Wadsworth Center, New York State Department of Health	Kirsten St. George, Daryl M. Lamson, Alexis Russell, Matthew Shudt, Melissa A Leisner, Jonathan Plitnick, Catharine Prussing, Navjot Singh, John Kelly, Erasmus Schneider, Erica Lasek-Nesselquist
hCoV-19/USA/NJ-PHEL-V21034248/2021	contexual	EPI_ISL_8149263	2021-12-06	New Jersey	NJDOH, Public Health and Environmental Laboratories	NJ_PHEL	Lindsey Bodnar, Ryan Pachucki, Shiv K. Verma, Allison Roder, Maria-Magdalene Pugliese, Chelsea San Filippo, Jacquelyn Deverell, Mohammad M. Ali, Dana Woell, Byeong Jeong
hCoV-19/USA/NY-Wadsworth-21106993-01/2021	contexual	EPI_ISL_8158131	2021-12-09	New York	BIO-REFERENCE LABORATORIES	Wadsworth Center, New York State Department of Health	Kirsten St. George, Daryl M. Lamson, Alexis Russell, Matthew Shudt, Melissa A Leisner, Jonathan Plitnick, Catharine Prussing, Navjot Singh, John Kelly, Erasmus Schneider, Erica Lasek-Nesselquist
hCoV-19/USA/NY-Wadsworth-21106906-01/2021	contexual	EPI_ISL_8158140	2021-12-06	New York	BIO-REFERENCE LABORATORIES	Wadsworth Center, New York State Department of Health	Kirsten St. George, Daryl M. Lamson, Alexis Russell, Matthew Shudt, Melissa A Leisner, Jonathan Plitnick, Catharine Prussing, Navjot Singh, John Kelly, Erasmus Schneider, Erica Lasek-Nesselquist
hCoV-19/USA/NY-Wadsworth-21107016-01/2021	contexual	EPI_ISL_8158163	2021-12-09	New York	BIO-REFERENCE LABORATORIES	Wadsworth Center, New York State Department of Health	Kirsten St. George, Daryl M. Lamson, Alexis Russell, Matthew Shudt, Melissa A Leisner, Jonathan Plitnick, Catharine Prussing, Navjot Singh, John Kelly, Erasmus Schneider, Erica Lasek-Nesselquist
hCoV-19/USA/MD-HP21922-PIDPFYXVXX/2021	contexual	EPI_ISL_8159900	2021-12-11	Maryland	Johns Hopkins Hospital Department of Pathology	Johns Hopkins Hospital Department of Pathology	C. Paul Morris, David Gaston, Julie M. Norton, Amary Fall, Raghda Eldesouki, Michael Forman, Matthew Schwartz, Heba H. Mostafa
hCoV-19/USA/MD-HP21990-PIDMAHRHVR/2021	contexual	EPI_ISL_8159945	2021-12-10	Maryland	Johns Hopkins Hospital Department of Pathology	Johns Hopkins Hospital Department of Pathology	C. Paul Morris, David Gaston, Julie M. Norton, Amary Fall, Raghda Eldesouki, Michael Forman, Matthew Schwartz, Heba H. Mostafa
hCoV-19/USA/FL-CDC-STM-FFW7HTC8E/2021	contexual	EPI_ISL_8181154	2021-12-09	Florida	Helix	Centers for Disease Control and Prevention Division of Viral Diseases, Pathogen Discovery	Dakota Howard,Dhwani Batra,Peter Cook,Jason Caravas,Benjamin Rambo-Martin,Scott Sammons,Yvette Unoarumhi,Matthew Schmerer,Kristine Lacek,Tymeckia Kendall,Victoria Caban Figueroa,Helix CA,Shatavia Morrison,Christopher Gulvick,Erisa Sula,Clinton Paden,Duncan MacCannell
hCoV-19/USA/NJ-CDC-FG-196616/2021	contexual	EPI_ISL_8183011	2021-12-08	New Jersey	Fulgent Genetics	Centers for Disease Control and Prevention Division of Viral Diseases, Pathogen Discovery	Dakota Howard,Dhwani Batra,Peter Cook,Jason Caravas,Benjamin Rambo-Martin,Scott Sammons,Yvette Unoarumhi,Matthew Schmerer,Kristine Lacek,Tymeckia Kendall,Victoria Caban Figueroa,Shatavia Morrison,Christopher Gulvick,Erisa Sula,Harry Gao,Mickey Li,John Gao,Joseph Fierro,Benafsh Sapra,Becky Tsai,Yan Meng,Doreen Ng,James Xie,Clinton Paden,Duncan MacCannell
hCoV-19/USA/CO-CDPHE-2102466568/2021	contexual	EPI_ISL_8183820	2021-12-09	Colorado	Colorado Department of Public Health and Environment	Colorado Department of Public Health and Environment	Laura Bankers, Molly C. Hetherington-Rauth, Diana Ir, Alexandria Rossheim, Michael Martin, Mandy Waters, Arianna Smith, Shannon R. Matzinger, Emily A. Travanty
hCoV-19/USA/MN-CDC-IBX535631315737/2021	contexual	EPI_ISL_8204443	2021-12-11	Minnesota	Infinity Biologix	Centers for Disease Control and Prevention Division of Viral Diseases, Pathogen Discovery	Dakota Howard,Dhwani Batra,Peter Cook,Jason Caravas,Benjamin Rambo-Martin,Scott Sammons,Yvette Unoarumhi,Matthew Schmerer,Kristine Lacek,Tymeckia Kendall,Victoria Caban Figueroa,Shatavia Morrison,Christopher Gulvick,Erisa Sula,Christian Bixby,Yihe Wang,Jonathan Schultz,Chirayu Goswami,Russ Hager,Robin Grimwood,Clinton Paden,Duncan MacCannell
hCoV-19/USA/TX-CDC-QDX31963451/2021	contexual	EPI_ISL_8267477	2021-12-10	Texas	Quest Diagnostics Incorporated	Centers for Disease Control and Prevention Division of Viral Diseases, Pathogen Discovery	Dakota Howard,Dhwani Batra,Peter Cook,Jason Caravas,Benjamin Rambo-Martin,Scott Sammons,Yvette Unoarumhi,Matthew Schmerer,Kristine Lacek,Tymeckia Kendall,Victoria Caban Figueroa,Shatavia Morrison,Christopher Gulvick,Erisa Sula,S. Rosenthal,A. Gerasimova,R. Kagan,B. Anderson,M. Hua,Y. Liu,L. Bernstein,K. Livingston,A. Perez,I. Shlyakhter,R. Rolando,R. Owen,P. Tanpaiboon,F. Lacbawan,Clinton Paden,D…
hCoV-19/USA/MI-MDHHS-SC37962/2021	contexual	EPI_ISL_8352979	2021-12-09	Michigan	Michigan Department of Health and Human Services, Bureau of Laboratories	Michigan Department of Health and Human Services, Bureau of Laboratories	Blankenship HM, Riner D, Soehnlen MK
hCoV-19/USA/HI-H216795/2021	contexual	EPI_ISL_8360618	2021-12-11	Hawaii	State Laboratories Division, Hawaii State Department of Health	State Laboratories Division, Hawaii State Department of Health	Pamela O'Brien, Drew Kuwazaki, Ayana Garnet, Samantha Cotter, Cheyenne Barela, Cheryl-lynn Daquip, Mark Nagata, Samantha Sruba, Jeffrey Au, Briana Ofilas, Remedios Gose, Daniel Strange, Razvan Sultana, Edward Desmond
hCoV-19/USA/NY-GEO-0345/2021	contexual	EPI_ISL_8427966	2021-12-08	New York	The New York Center for Travel and Tropical Medicine	Biotia	Dorottya Nagy-Szakal, Mara Couto-Rodriguez, Xavier Jirau Serrano, Marilyne Debieu, David Danko, Christopher¬†Mason, Niamh¬†O‚ÄôHara
hCoV-19/USA/KY-KSPHL-102017/2021	contexual	EPI_ISL_8589549	2021-12-08	Kentucky	Kentucky State Public Health Lab	Kentucky State Public Health Lab	Anjayya Tummala, Karim George, Joshua Tobias, William Grooms, Vaneet Arora, Matthew Johnson, Rachel Zinner, Rhonda Lucas, Chitralipi Kattunga
